# Supplementary material for: Sex Differences in Spatial Memory in Brown-Headed Cowbirds: Males Outperform Females on a Touchscreen Task
Source: PLoS One. 2015 Jun 17;10(6):e0128302. doi: 10.1371/journal.pone.0128302 (PMC4470821; doi:10.1371/journal.pone.0128302)
Supplement: S1 File — (XLSX) [file pone.0128302.s003.xlsx]

## Sheet: Androgens
		Androgen concentration (pg / ml)
Subject	Sex	Non-breeding 1 (Spatial)	Non-breeding 2 (Colour)	Breeding 1 (Spatial)	Breeding 2 (Colour)
101	F	67.03	91.55	185.345	365.705
102	F	9.365	49.945	149.885	113.12
104	F	50.84	63.555	406.585	116.54
105	F	36.47	160.52	472.93	220.225
106	F	42.965	27.07	282.385	460.96
107	F	97.95	153.04	284.41	245.03
109	F	74.425	240.25	306.02	267.175
112	F	374.315	541.335	1195.66	829.805
002	M	2.5	33.475	1373.67	1624.8
003	M	81.99	67.835	1462.54	1910.15
005	M	296.01	257.425	4883.78	.
006	M	2.5	68.725	3394.43	2961.19
009	M	36.685	60.455	869.89	1225.79
011	M	93.94	24.92	1043.42	236.61
012	M	123.79	227.53	2695.07	4433.75
022	M	57.17	173.97	1495.9	176.165

## Sheet: Spatial-ProgressiveRI
		Non-breeding															Breeding
Subject	Sex	A5	B5	C5	A15	B15	C15	A30	B30	C30	A45	B45	C45	A60	B60	C60	A5	B5	C5	A15	B15	C15	A30	B30	C30	A45	B45	C45	A60	B60	C60
002	M	1	1	1	0.89	0.83	0.95	0.48	0.61	0.61	0.57	0.91	0.85	0.57	0.9	0.56	0.81	0.82	0.83	0.75	0.76	0.78	0.74	0.67	0.77	0.46	0.63	0.48	0.48	0.45	0.46
003	M	0.82	0.88	0.82	0.8	0.87	0.89	0.76	0.88	0.72	0.8	0.71	0.69	0.8	0.63	0.69	0.86	0.81	0.93	0.82	0.87	0.79	0.75	0.88	0.71	0.53	0.53	0.66	0.58	0.79	0.61
005	M	0.75	0.88	0.88	0.95	0.91	0.91	0.9	0.92	0.81	0.82	0.77	0.79	0.57	0.45	0.6	0.81	0.88	0.79	0.77	0.76	0.77	0.76	0.69	0.64	0.7	0.58	0.64	0.61	0.62	0.58
006	M	0.58	0.84	0.92	0.89	0.83	0.81	0.76	0.8	0.87	0.57	0.56	0.6	0.55	0.68	0.46	0.92	0.95	0.94	0.88	0.9	0.83	0.85	0.86	0.85	0.68	0.74	0.72	0.78	0.82	0.68
009	M	0.75	0.78	0.77	0.52	0.62	0.54	0.55	0.61	0.6	0.65	0.61	0.69	0.73	0.73	0.67	0.79	0.84	0.72	0.52	0.62	0.71	0.67	0.59	0.67	0.67	0.72	0.6	0.69	0.72	0.6
011	M	0.68	0.76	0.65	0.64	0.62	0.6	0.6	0.63	0.57	0.64	0.57	0.58	0.57	0.6	0.55	0.67	0.79	0.68	0.65	0.75	0.73	0.66	0.67	0.71	0.64	0.64	0.56	0.64	0.64	0.7
012	M	0.56	0.64	0.67	0.6	0.61	0.68	0.54	0.66	0.71	0.51	0.56	0.33	0.49	0.7	0.69	0.85	0.83	0.77	0.68	0.71	0.67	0.79	0.57	0.54	0.56	0.62	0.58	0.58	0.62	0.68
022	M	0.8	0.82	0.9	0.89	0.91	0.89	0.72	0.46	0.51	0.52	0.48	0.65	0.47	0.3	0.5	0.99	0.97	0.97	0.96	0.87	0.82	0.97	0.94	0.87	0.66	0.71	0.75	0.67	0.82	.
101	F	0.77	0.78	0.79	0.81	0.89	0.88	0.58	0.58	0.56	0.65	0.66	0.63	0.59	0.59	0.56	0.82	0.81	0.97	0.73	0.62	0.76	0.77	0.67	0.78	0.56	0.7	0.61	0.6	0.68	0.75
102	F	0.77	0.8	0.83	0.83	0.96	0.73	0.91	0.89	0.9	0.93	0.85	0.83	0.82	0.8	0.88	0.9	0.92	0.94	0.74	0.87	0.89	0.81	0.8	0.78	0.76	0.77	0.77	0.73	0.71	0.68
104	F	0.66	0.72	0.72	0.46	0.58	0.65	0.49	0.4	0.64	0.52	0.64	0.56	0.72	0.56	0.49	0.77	0.68	0.76	0.68	0.6	0.59	0.58	0.54	0.65	0.62	0.67	0.57	0.69	0.7	0.7
105	F	0.69	0.69	0.83	0.79	0.63	0.65	0.76	0.53	0.6	0.68	0.63	0.74	0.69	0.75	0.63	0.86	0.87	0.79	0.78	0.86	0.78	0.78	0.71	0.76	0.74	0.79	0.62	0.83	0.64	0.73
106	F	0.87	1	.	0.91	0.85	.	0.82	0.8	.	0.7	0.72	.	0.65	0.76	0.57	0.89	1	0.98	0.83	0.62	.	0.68	0.78	0.62	0.62	0.61	.	0.53	0.56	0.49
107	F	0.9	0.86	0.91	0.9	0.93	0.89	0.85	0.58	0.65	0.56	0.5	0.47	0.65	0.66	0.5	0.81	0.92	0.86	0.79	0.81	0.93	0.83	0.89	0.62	0.76	0.64	0.64	0.55	0.68	0.76
109	F	0.99	1	0.99	0.85	0.86	0.75	0.53	0.66	0.61	0.56	0.72	0.55	0.78	0.47	0.64	1	0.88	1	0.94	0.75	0.6	0.48	0.57	0.56	0.58	0.55	0.6	0.37	0.56	0.6
112	F	0.96	0.95	0.91	0.98	0.69	0.63	0.88	0.83	0.7	0.81	0.87	0.61	0.67	.	.	0.95	0.97	1	0.97	1	0.76	0.53	0.72	0.52	0.49	0.67	0.52	0.46	0.69	0.62
Letters indicate session number ("A" = first session, "B" = second session, etc.) and numbers indicate length of retention interval (RI; 5 = 5 s, 15 = 15 s, etc.).
Data are presented as the proportion of trials correct in a given session
These sessions were meant to provide the birds with ample practice before testing in the RandomizedRI phase and thus were not included in the final analyses

## Sheet: Spatial-RandomizedRI
		Non-breeding
Subject	Sex	A15	B15	C15	D15	E15	F15	G15	H15	I15	J15	K15	L15	M15	N15	A30	B30	C30	D30	E30	F30	G30	H30	I30	J30	K30	L30	M30	N30	A45	B45	C45	D45	E45	F45	G45	H45	I45	J45	K45	L45	M45	N45	A60	B60	C60	D60	E60	F60
002	M	0.47619	0.45	0.705882	0.75	0.818182	0.916667	0.5	0.571429	0.727273	0.636364	0.7	0.5	0.45	0.75	0.636364	0.444444	0.636364	0.266667	0.818182	0.8	0.6	0.6	0.5	0.4	0.75	0.666667	0.5	0.466667	0.368421	0.764706	0.583333	0.818182	0.444444	0.526316	0.846154	0.75	0.666667	0.833333	0.714286	0.642857	0.444444	0.875	0.521739	0.538462	0.541667	0.5	0.631579	0.647059
003	M	0.714286	0.571429	0.9375	0.761905	0.615385	0.869565	0.7	0.705882	0.571429	0.833333	0.882353	1	0.9375	0.85	0.666667	0.615385	0.7	0.875	0.7	0.769231	0.833333	0.875	0.7	0.777778	0.866667	0.75	0.894737	0.866667	0.5	0.65	0.5	0.6	0.6	0.695652	0.789474	0.5	0.8	0.8	0.888889	0.888889	0.95	0.818182	0.5	0.705882	0.615385	0.681818	0.857143	0.611111
005	M	1	0.555556	0.722222	1	1	0.666667	0.909091	0.666667	0.764706	0.904762	1	0.722222	0.727273	0.8	0.642857	0.5	0.7	1	0.8	0.526316	0.875	1	0.909091	0.692308	0.833333	0.625	0.9	0.789474	0.8	0.5	0.5	0.875	0.684211	0.833333	0.6	0.9	0.5	0.818182	0.833333	0.625	0.692308	0.416667	0.473684	0.625	0.615385	0.833333	0.625	0.666667
006	M	0.53125	0.777778	0.677419	0.666667	0.733333	0.571429	0.733333	0.62963	0.705882	0.761905	0.733333	0.8	0.724138	0.882353	0.578947	0.571429	0.692308	0.714286	0.705882	0.571429	0.6	0.736842	0.692308	0.769231	0.916667	0.764706	0.727273	0.875	0.769231	0.416667	0.571429	0.736842	0.733333	0.692308	0.583333	0.8	0.833333	0.785714	1	0.642857	0.55	0.578947	0.636364	0.411765	0.473684	0.62963	0.636364	0.741935
009	M	0.590909	0.578947	0.727273	0.777778	0.7	0.722222	0.666667	0.75	0.64	0.8125	0.5625	0.615385	0.692308	0.826087	0.761905	0.571429	0.5	0.608696	0.5	0.56	0.615385	0.75	0.809524	0.571429	0.777778	0.761905	0.782609	0.647059	0.545455	0.5	0.461538	0.826087	0.5	0.722222	0.55	0.71875	0.789474	0.625	0.857143	0.736842	0.588235	0.692308	0.705882	0.6	0.52381	0.692308	0.75	0.76
011	M	0.857143	0.6	0.461538	0.529412	1	0.583333	0.611111	0.8125	0.4	0.6	0.666667	0.586207	0.571429	0.916667	0.5	0.6	0.5	0.428571	0.533333	0.692308	0.619048	0.4	0.4	0.857143	0.592593	0.55	0.555556	0.818182	0.857143	0.571429	0.363636	0.736842	0.733333	0.555556	0.823529	0.571429	0.727273	0.526316	0.571429	0.434783	0.45	0.545455	0.857143	0.375	0.666667	0.625	0.666667	0.6
012	M	0.866667	0.642857	0.708333	0.866667	0.875	0.869565	0.580645	0.928571	0.761905	0.8125	0.8	0.761905	0.823529	0.785714	0.608696	0.681818	0.76	0.73913	0.631579	0.733333	0.777778	0.857143	0.944444	0.611111	0.647059	0.588235	0.764706	0.818182	0.681818	0.64	0.647059	0.884615	0.714286	0.782609	0.722222	0.85	0.48	0.65	0.8	0.642857	0.6	0.85	0.608696	0.681818	0.736842	0.526316	0.64	0.714286
022	M	0.75	0.35	0.391304	0.2	0.466667	0.62963	0.464286	0.409091	0.8125	0.3125	0.5	0.56	0.482759	0.615385	0.571429	0.375	0.684211	0.392857	0.666667	0.5	0.482759	0.416667	0.461538	0.47619	0.26087	0.655172	0.263158	0.5	0.454545	0.352941	0.368421	0.5	0.380952	0.6	0.444444	0.444444	0.545455	0.5	0.590909	0.681818	0.62069	0.35	0.636364	0.52381	0.518519	0.545455	0.521739	0.772727
101	F	0.590909	0.769231	0.7	0.75	0.684211	0.3125	0.666667	0.695652	0.75	0.5625	0.5	0.636364	0.666667	0.705882	0.705882	0.65	0.62963	0.761905	0.666667	0.647059	0.5	0.833333	0.705882	0.777778	0.785714	0.714286	0.666667	0.615385	0.8125	0.68	0.846154	0.695652	0.684211	0.68	0.526316	0.611111	0.588235	0.65	0.826087	0.6	0.642857	0.681818	0.529412	0.809524	0.764706	0.333333	0.541667	0.619048
102	F	0.909091	0.777778	1	0.923077	0.923077	0.888889	0.857143	0.764706	1	0.9	0.75	0.714286	1	0.5	1	1	0.875	0.875	0.8	0.727273	0.769231	0.9	0.727273	1	0.6	0.8	0.75	0.727273	1	0.888889	0.75	0.866667	1	0.888889	0.692308	0.777778	0.846154	1	0.666667	0.8	0.785714	0.923077	0.666667	1	0.666667	1	0.75	0.733333
104	F	0.625	0.428571	0.5	0.647059	0.578947	0.65	0.4	0.722222	0.65	0.625	0.5	0.722222	0.529412	0.551724	0.692308	0.733333	0.454545	0.681818	0.590909	0.642857	0.615385	0.615385	0.5625	0.5625	0.529412	0.75	0.714286	0.619048	0.5	0.428571	0.588235	0.444444	0.642857	0.695652	0.714286	0.8	0.785714	0.727273	0.588235	0.833333	0.529412	0.75	0.571429	0.833333	0.588235	0.75	0.75	0.777778
105	F	0.625	0.75	0.666667	0.5	0.678571	0.857143	0.818182	0.526316	0.772727	0.818182	0.6875	0.73913	0.6875	0.647059	0.642857	0.8125	0.733333	0.571429	0.761905	0.631579	0.8	0.888889	0.666667	0.75	0.6	0.578947	0.6875	0.809524	0.8	0.6875	0.684211	0.454545	0.684211	0.68	0.619048	0.611111	0.588235	0.647059	0.416667	0.652174	0.684211	0.714286	0.5	0.684211	0.764706	0.681818	0.631579	0.6875
106	F	0.714286	0.692308	0.65	0.515152	0.65	0.6	0.5	0.5	0.714286	0.888889	0.428571	0.416667	0.571429	0.538462	0.666667	0.555556	0.909091	0.652174	0.705882	0.6	0.5	0.692308	0.714286	0.7	0.777778	0.545455	0.727273	0.714286	0.56	0.65	0.666667	0.388889	0.4	0.588235	0.666667	0.47619	0.529412	0.642857	0.785714	0.7	0.470588	0.818182	0.588235	0.571429	0.5	0.5	0.636364	0.384615
107	F	0.555556	0.625	0.555556	0.416667	0.5	0.538462	0.666667	0.8125	0.65	0.6	0.727273	0.681818	0.55	0.69697	0.777778	0.652174	0.576923	0.714286	0.736842	0.619048	0.578947	0.62069	0.7	0.571429	0.684211	0.695652	0.875	0.5	0.25	0.727273	0.611111	0.5	0.590909	0.703704	0.684211	0.631579	0.52381	0.652174	0.684211	0.941176	0.583333	0.740741	0.615385	0.631579	0.380952	0.681818	0.6	0.625
109	F	0.333333	0.714286	0.555556	1	0.666667	0.75	0.666667	0.4375	0.555556	0.5	0.5	0.5	0.75	0.75	0.428571	0.5	0.571429	1	1	0.428571	0.4	0.636364	0.5	0.4375	0.6	0.5	0.875	0.5	0.75	0.529412	0.428571	0.666667	0.625	0.428571	0.428571	0.5625	0.352941	0.428571	0.588235	0.727273	0.636364	0.421053	0.545455	0.75	0.727273	1	0.875	0.428571
112	F	0.2	0.875	0.454545	0.307692	0.636364	0.333333	0.75	1	0.666667	0.5	0.384615	0.375	0.2	0.666667	0.545455	0.631579	0.25	0.6	0.4	0.375	0.4	0.5	0.571429	0.5	0.888889	0.363636	0.5	0.571429	0.714286	0.714286	0.777778	0.333333	0.85	0.75	0.5	0.571429	0.5	0.75	0.2	0.833333	0.529412	0.333333	0.666667	0.64	0.666667	0.5	0.7	0.666667
Letters indicate session number ("A" = first session, "B" = second session, etc.) and numbers indicate length of retention interval (RI; 15 = 15 s, 30 = 30 s, etc.).
Data are presented as the proportion of trials correct in a given session
Only the last three testing sessions (L,M,N) were used in the final analyses
[truncated: 64 more columns]

## Sheet: Colour-ProgressiveRI
		Non-breeding															Breeding
Subject	Sex	A5	B5	C5	A15	B15	C15	A30	B30	C30	A45	B45	C45	A60	B60	C60	A5	B5	C5	A15	B15	C15	A30	B30	C30	A45	B45	C45	A60	B60	C60
002	M	0.6	0.54	0.58	0.45	0.43	0.45	0.32	0.43	0.5	0.47	0.44	0.39	0.22	0.35	0.32	0.61	0.49	0.65	0.51	0.52	0.55	0.56	0.39	0.45	0.41	0.31	0.45	0.36	0.43	0.3
003	M	0.52	0.65	0.62	0.47	0.38	0.54	0.43	0.37	0.48	0.43	0.31	0.5	0.5	0.46	0.39	0.63	0.63	0.54	0.53	0.54	0.49	0.44	0.45	0.56	0.53	0.47	0.54	0.51	0.59	0.58
005	M	0.51	0.46	0.64	0.53	0.53	.	0.54	0.36	0.44	0.44	0.62	0.56	0.39	0.46	0.4	.	.	.	.	.	.	.	.	.	.	.	.	.	.	.
006	M	0.42	0.46	0.49	0.38	0.35	0.31	0.25	0.48	0.43	0.62	0.3	0.35	0.43	0.34	0.28	0.57	0.58	0.6	0.53	0.41	0.65	0.48	0.37	0.48	0.7	0.46	0.42	0.49	0.46	0.34
009	M	0.44	0.57	0.62	0.49	0.43	0.54	0.47	0.37	0.38	0.46	0.47	0.56	0.61	0.5	0.4	0.73	0.72	0.62	0.51	0.57	0.7	0.6	0.39	0.66	0.58	0.47	0.62	0.62	0.58	0.58
011	M	0.44	0.5	0.45	0.48	0.46	0.4	0.4	0.35	0.46	0.48	0.49	0.45	0.36	0.44	0.29	0.53	0.51	0.55	0.45	0.55	0.44	0.6	0.44	0.54	0.43	0.45	0.4	0.58	0.29	0.38
012	M	0.46	0.48	0.54	0.45	0.51	0.54	0.47	0.42	0.38	0.38	0.39	0.43	0.36	0.5	0.36	0.55	0.59	0.52	0.58	0.57	0.57	0.63	0.62	0.46	0.5	0.3	0.35	0.48	0.37	0.46
022	M	0.51	0.56	0.47	0.56	0.46	0.53	0.45	0.38	0.52	0.47	0.69	0.53	0.58	0.4	0.37	0.51	0.37	0.5	0.55	0.54	0.52	0.39	0.44	0.4	0.38	0.39	0.45	0.33	0.4	0.46
101	F	0.5	0.56	0.55	0.44	0.52	0.42	0.42	0.37	0.55	0.52	0.51	0.5	0.33	0.47	0.37	0.49	0.57	0.61	0.51	.	.	.	.	.	.	.	.	.	.	.
102	F	0.4	0.44	0.33	0.44	0.22	0.5	0.39	0.28	0.44	.	0.33	0.67	0.4	0.13	0.5	0.59	0.58	0.63	0.51	0.51	0.43	0.49	0.54	0.53	0.41	0.64	0.57	0.45	0.55	0.37
104	F	0.41	0.42	0.37	0.33	0.41	0.35	0.34	0.33	0.35	0.34	0.49	0.31	0.25	0.3	0.4	0.43	0.42	0.42	0.41	0.46	0.39	0.37	0.28	0.47	0.37	0.46	0.34	0.33	0.3	0.51
105	F	0.54	0.58	0.62	0.53	0.51	0.56	0.43	0.59	0.47	0.67	0.64	0.53	0.58	0.36	0.44	0.63	0.6	0.57	0.54	0.46	0.51	0.55	0.53	0.49	0.54	0.39	0.57	0.49	0.54	0.53
106	F	0.52	0.45	0.59	0.56	0.6	0.47	0.67	0.55	0.32	0.37	0.38	0.32	0.43	0.45	0.44	0.49	0.54	0.49	0.45	0.51	0.48	0.58	0.5	0.59	0.5	0.6	0.45	0.3	0.36	0.42
107	F	0.57	0.55	0.56	0.45	0.49	0.46	0.4	0.42	0.35	0.5	0.46	0.4	0.36	0.5	0.29	0.55	0.71	0.61	0.51	0.56	0.45	0.57	0.49	0.6	0.48	0.49	0.48	0.49	0.58	0.49
109	F	0.41	0.38	0.44	0.34	0.38	0.37	0.41	0.35	0.41	0.47	0.34	0.34	0.34	0.38	0.35	0.57	0.55	0.6	0.61	0.59	0.45	0.31	0.52	0.47	0.44	0.32	0.36	0.43	0.42	0.37
Letters indicate session number ("A" = first session, "B" = second session, etc.) and numbers indicate length of retention interval (RI; 5 = 5 s, 15 = 15 s, etc.).
Data are presented as the proportion of trials correct in a given session
These sessions were meant to provide the birds with ample practice before testing in the RandomizedRI phase and thus were not included in the final analyses

## Sheet: Colour-RandomizedRI
		Non-breeding (SpatialRI)
Subject	Sex	A15	B15	C15	D15	E15	F15	G15	H15	I15	J15	K15	L15	M15	N15	A30	B30	C30	D30	E30	F30	G30	H30	I30	J30	K30	L30	M30	N30	A45	B45	C45	D45	E45	F45	G45	H45	I45	J45	K45	L45	M45	N45	A60	B60	C60	D60	E60	F60
002	M	0.37037	0.4	0.4	0.375	0.409091	0.2	0.347826	0.368421	0.407407	0.285714	0.592593	0.444444	0.416667	0.571429	0.333333	0.5	0.384615	0.384615	0.315789	0.352941	0.357143	0.4	0.26087	0.666667	0.461538	0.333333	0.586207	0.4375	0.291667	0.318182	0.368421	0.363636	0.333333	0.291667	0.384615	0.434783	0.444444	0.294118	0.4375	0.333333	0.555556	0.3	0.3	0.7	0.333333	0.545455	0.388889	0.227273
003	M	0.4	0.5	0.368421	0.65	0.454545	0.458333	0.368421	0.545455	0.62963	0.545455	0.517241	0.583333	0.578947	0.565217	0.5	0.466667	0.615385	0.545455	0.24	0.5	0.538462	0.473684	0.423077	0.4	0.470588	0.5	0.55	0.52	0.285714	0.2	0.363636	0.391304	0.529412	0.375	0.4	0.48	0.368421	0.571429	0.444444	0.764706	0.470588	0.166667	0.5	0.375	0.222222	0.461538	0.478261	0.222222
005	M	0.416667	0.263158	0.5	0.5	0.666667	0.285714	0.666667	0.5	0.2	0.6	0.428571	0.5	0.642857	0.5	0.25	0.461538	0.466667	0.461538	0.416667	0.416667	0.75	0.5	0.636364	0.857143	0.363636	0.5	0.4	0.421053	0.571429	0.25	0.2	0.461538	0.428571	0.461538	0.555556	1	0.25	0.285714	0.769231	0.545455	0.4	0.5	0.333333	0.545455	0.375	0.666667	0.6	0.444444
006	M	0.461538	0.235294	0.357143	0.307692	0.384615	0.666667	0	0.3125	0.380952	0.47619	0.733333	0.5	0.636364	0.4	0.25	0.423077	0.24	0.416667	0.333333	0.222222	0.4	0.4	0.52381	0.333333	0.521739	0.434783	0.363636	0.454545	0.333333	0.535714	0.380952	0.307692	0.4	0.625	0.111111	0.538462	0.428571	0.304348	0.590909	0.625	0.5	0.277778	0.32	0.3	0.181818	0.2	0.176471	0
009	M	0.571429	0.7	0.615385	0.478261	0.583333	0.823529	0.619048	0.666667	0.428571	0.8125	0.5	0.625	0.777778	0.590909	0.266667	0.642857	0.444444	0.5625	0.5	0.631579	0.6	0.3	0.625	0.611111	0.611111	0.363636	0.5	0.526316	0.533333	0.4	0.5	0.470588	0.47619	0.521739	0.352941	0.533333	0	0.714286	0.5	0.5	1	0.473684	0.545455	0.5625	0.4375	0.454545	0.428571	0.611111
011	M	0.466667	0.45	0.4	0.3125	0.238095	0.44	0.571429	0.285714	0.6875	0.8	0.555556	0.411765	0.235294	0.384615	0.25	0.294118	0.4	0.461538	0.3125	0.368421	0.473684	0.3125	0.409091	0.444444	0.285714	0.380952	0.416667	0.518519	0.333333	0.375	0.321429	0.409091	0.421053	0.411765	0.294118	0.333333	0.428571	0.428571	0.333333	0.25	0.588235	0.238095	0.75	0.45	0.181818	0.473684	0.473684	0.333333
012	M	0.545455	0.45	0.333333	0.25	0.277778	0.777778	0.272727	0.733333	0.5	0.705882	0.565217	0.636364	0.375	0.470588	0.384615	0.428571	0.571429	0.388889	0.555556	0.444444	0.705882	0.333333	0.411765	0.652174	0.588235	0.47619	0.4375	0.538462	0.666667	0.5	0.625	0.35	0.363636	0.5	0.538462	0.5	0.473684	0.318182	0.363636	0.518519	0.444444	0.421053	0.357143	0.384615	0.5	0.52381	0.428571	0.416667
022	M	0.7	0.625	0.625	0.5	0.285714	0.65	0.428571	0.666667	0.6	0.454545	0.6	0.4	0.515152	0.666667	0.642857	0.5	0.473684	0.5	0.5	0.555556	0.48	0.466667	0.583333	0.375	0.6	0.352941	0.457143	0.222222	0.4	0.5	0.411765	0.555556	0.608696	0.416667	0.4	0.8125	0.434783	0.315789	0.555556	0.529412	0.5	0.291667	0.5625	0.5	0.222222	0.347826	0.304348	0.55
101	F	0.416667	0.388889	0.375	0.625	0.541667	0.5	0.421053	0.578947	0.375	0.388889	0.6	0.4	0.466667	0.692308	0.47619	0.533333	0.538462	0.3125	0.294118	0.416667	0.277778	0.333333	0.692308	0.333333	0.55	0.588235	0.5	0.625	0.470588	0.333333	0.4	0.444444	0.461538	0.375	0.458333	0.444444	0.294118	0.5625	0.307692	0.411765	0.458333	0.428571	0.55	0.470588	0.444444	0.333333	0.294118	0.434783
102	F	0.4	0.375	0.142857	0.285714	0.555556	0.235294	0.666667	0.238095	0.357143	0.4	0.25	0.277778	0.357143	0.5625	0.5	0.166667	0.4	0.4	0.6	0.75	0	0.2	0.4375	0.555556	0.533333	0.304348	0.473684	0.4	0.444444	0.2	0.125	0.666667	0.25	0.5	0	0.333333	0.411765	0.4	0.25	0.4	0.3125	0.521739	0.545455	0.5	0.25	0.5	0.5	0.4
104	F	0.444444	0.470588	0.428571	0.26087	0.142857	0.615385	0.1	0.555556	0.230769	0.388889	0.272727	0.4375	0.35	0.368421	0.363636	0.321429	0.166667	0.409091	0.285714	0.25	0.25	0.285714	0.5	0.2	0.272727	0.277778	0.388889	0.190476	0.444444	0.384615	0.444444	0.210526	0.347826	0.5	0.333333	0.75	0.368421	0.307692	0.368421	0.173913	0.411765	0.304348	0.291667	0.529412	0.15	0.375	0.388889	0.307692
105	F	0.416667	0.2	0.461538	0.9	0.357143	0.666667	0.571429	0.611111	0.409091	0.363636	0.65	0.294118	0.583333	0.636364	0.285714	0.421053	0.47619	0.615385	0.692308	0.470588	0.777778	0.444444	0.363636	0.315789	0.470588	0.666667	0.380952	0.416667	0.538462	0.666667	0.307692	0.357143	0.416667	0.470588	0.533333	0.272727	0.555556	0.571429	0.333333	0.333333	0.315789	0.5	0.538462	0.416667	0.3	0.272727	0.666667	0.4375
106	F	0.333333	0.5	0.333333	0.571429	0.2	0.4375	0.3125	0.5	0.3125	0.25	0.5	0.388889	0.125	0.3	0.333333	0.333333	0.333333	0.555556	0.666667	0.6	0.47619	0.444444	0.444444	0.384615	0.333333	0.263158	0.416667	0.272727	0.333333	0.333333	0.125	0.333333	0.375	0.444444	0.25	0.363636	0.583333	0.111111	0.461538	0.636364	0.333333	0.304348	0.555556	.	0.5	0.285714	0.4	0.461538
107	F	0.133333	0.37931	0.24	0.333333	0.181818	0.428571	0.5	0.533333	0.521739	0.434783	0.333333	0.631579	0.666667	0.678571	0.375	0.0588235	0.470588	0.15	0.269231	0.36	0.421053	0.466667	0.590909	0.285714	0.565217	0.3125	0.833333	0.56	0.44	0.428571	0.266667	0.481481	0.388889	0.333333	0.333333	0.578947	0.444444	0.461538	0.421053	0.608696	0.6	0.578947	0.291667	0.307692	0.259259	0.545455	0.272727	0.47619
109	F	0.4	0.416667	0.5	0.8	0.6	0.5	0.5	0.375	0.166667	0.545455	0.5	0.263158	0.478261	0.583333	0.5	0	0.5	0	0.5	0.3	0.285714	0.181818	0.5	0.7	0.647059	0.684211	0.333333	0.272727	0.222222	0.428571	0.5	0.44	0.375	0.375	0.375	0.222222	0.111111	0.416667	0.222222	0.333333	0.3125	0.5	0.75	0.214286	0.428571	0.33	0.25	0.5
Letters indicate session number ("A" = first session, "B" = second session, etc.) and numbers indicate length of retention interval (RI; 15 = 15 s, 30 = 30 s, etc.).
Data are presented as the proportion of trials correct in a given session
Only the last three testing sessions (L,M,N) were used in the final analyses
[truncated: 64 more columns]

## Sheet: Transition colour to spatial
First three sessions on the colour task (0 s RI; non-breeding condition)							First three sessions in Progressive RI phase on the colour task (5 s RI; non-breeding condition)
Subject	Sex	Distance	Session	Performance			Subject	Sex	Distance	Session	Performance
002	M	Near	1	0.5758			002	M	Near	1	0.3814
002	M	Near	2	0.5568			002	M	Near	2	0.3871
002	M	Near	3	0.4724			002	M	Near	3	0.377
002	M	Far	1	0.6441			002	M	Far	1	0.4902
002	M	Far	2	0.6988			002	M	Far	2	0.5763
002	M	Far	3	0.4634			002	M	Far	3	0.4286
003	M	Near	1	0.7438			003	M	Near	1	0.3412
003	M	Near	2	0.7778			003	M	Near	2	0.3095
003	M	Near	3	0.5556			003	M	Near	3	0.434
003	M	Far	1	0.2959			003	M	Far	1	0.4615
003	M	Far	2	0.2264			003	M	Far	2	0.4571
003	M	Far	3	0.2985			003	M	Far	3	0.5574
005	M	Near	1	0.8145			005	M	Near	1	0.3396
005	M	Near	2	0.5696			005	M	Near	2	0.5652
005	M	Near	3	0.5517			005	M	Near	3	0.4535
005	M	Far	1	0.1509			005	M	Far	1	0.4286
005	M	Far	2	0.3085			005	M	Far	2	0.4688
005	M	Far	3	0.2941			005	M	Far	3	0.5306
006	M	Near	1	0.8595			006	M	Near	1	0.5638
006	M	Near	2	0.8209			006	M	Near	2	0.5338
006	M	Near	3	0.7226			006	M	Near	3	0.6111
006	M	Far	1	0.2787			006	M	Far	1	0.4286
006	M	Far	2	0.3151			006	M	Far	2	0.5625
006	M	Far	3	0.2155			006	M	Far	3	0.5484
009	M	Near	1	0.5778			009	M	Near	1	0.449
009	M	Near	2	0.5859			009	M	Near	2	0.4348
009	M	Near	3	0.5987			009	M	Near	3	0.5714
009	M	Far	1	0.4795			009	M	Far	1	0.2941
009	M	Far	2	0.535			009	M	Far	2	0.4194
009	M	Far	3	0.3497			009	M	Far	3	0.5313
011	M	Near	1	0.5217			011	M	Near	1	0.5977
011	M	Near	2	0.5372			011	M	Near	2	0.4819
011	M	Near	3	0.5091			011	M	Near	3	0.6354
011	M	Far	1	0.5093			011	M	Far	1	0.463
011	M	Far	2	0.4118			011	M	Far	2	0.5135
011	M	Far	3	0.4191			011	M	Far	3	0.4
012	M	Near	1	0.5732			012	M	Near	1	0.4783
012	M	Near	2	0.5664			012	M	Near	2	0.5758
012	M	Near	3	0.5263			012	M	Near	3	0.4744
012	M	Far	1	0.4937			012	M	Far	1	0.4615
012	M	Far	2	0.4348			012	M	Far	2	0.4318
012	M	Far	3	0.4255			012	M	Far	3	0.6512
022	M	Near	1	0.7602			022	M	Near	1	0.5484
022	M	Near	2	0.6688			022	M	Near	2	0.4628
022	M	Far	1	0.5188			022	M	Near	3	0.4683
022	M	Far	2	0.4942			022	M	Far	1	0.4603
101	F	Near	1	0.5745			022	M	Far	2	0.3898
101	F	Near	2	0.4951			022	M	Far	3	0.5536
101	F	Near	3	0.4833			101	F	Near	1	0.48
101	F	Far	1	0.4021			101	F	Near	2	0.4842
101	F	Far	2	0.4752			101	F	Near	3	0.4672
101	F	Far	3	0.4714			101	F	Far	1	0.5
102	F	Near	1	0.625			101	F	Far	2	0.3333
102	F	Near	2	0.6154			101	F	Far	3	0.4355
102	F	Near	3	0.6415			102	F	Near	1	0.5862
102	F	Far	1	0.4487			102	F	Near	2	0.525
102	F	Far	2	0.3548			102	F	Near	3	0.614
102	F	Far	3	0.2444			102	F	Far	1	0.8
104	F	Near	1	0.5915			102	F	Far	2	0.6
104	F	Near	2	0.4636			102	F	Far	3	0.5758
104	F	Near	3	0.5072			104	F	Near	1	0.6242
104	F	Far	1	0.6265			104	F	Near	2	0.5238
104	F	Far	2	0.5053			104	F	Near	3	0.4933
104	F	Far	3	0.4911			104	F	Far	1	0.6709
105	F	Near	1	0.5238			104	F	Far	2	0.679
105	F	Near	2	0.5793			104	F	Far	3	0.7945
105	F	Near	3	0.5814			105	F	Near	1	0.3273
105	F	Far	1	0.55			105	F	Near	2	0.374
105	F	Far	2	0.3041			105	F	Near	3	0.408
105	F	Far	3	0.3507			105	F	Far	1	0.4828
106	F	Near	1	0.9268			105	F	Far	2	0.5167
106	F	Near	2	0.6136			105	F	Far	3	0.5556
106	F	Near	3	0.5231			106	F	Near	1	0.5435
106	F	Far	1	0.9			106	F	Near	2	0.5926
106	F	Far	2	0.7568			106	F	Near	3	0.5614
106	F	Far	3	0.4531			106	F	Far	1	0.1364
107	F	Near	1	0.6699			106	F	Far	2	0.4773
107	F	Near	2	0.6081			106	F	Far	3	0.3421
107	F	Near	3	0.6329			107	F	Near	1	0.4567
107	F	Far	1	0.51			107	F	Near	2	0.458
107	F	Far	2	0.4717			107	F	Near	3	0.4186
107	F	Far	3	0.2975			107	F	Far	1	0.3913
109	F	Near	1	0.7404			107	F	Far	2	0.4727
109	F	Near	2	0.5948			107	F	Far	3	0.4459
109	F	Near	3	0.4605			109	F	Near	1	0.7686
109	F	Far	1	0.4804			109	F	Near	2	0.7128
109	F	Far	2	0.434			109	F	Near	3	0.5849
109	F	Far	3	0.4063			109	F	Far	1	0.2375
							109	F	Far	2	0.463
							109	F	Far	3	0.5957
